# Supplementary material for: Beyond Content Delivery: A Systematic Review of Video-Based SRL Interventions and Gaps in Explicit Motivational and Resource-Management Instruction
Source: J Intell. 2026 Feb 14;14(2):33. doi: 10.3390/jintelligence14020033 (PMC12942538; doi:10.3390/jintelligence14020033)
Supplement: Supplementary file 1 [file jintelligence-14-00033-s001.zip]

Archive with 1 entries (1 files):
- jintelligence-4053039-supplementary.pdf
